# Supplementary material for: Polyhydroxyalkanoate Decelerates the Release of Paclitaxel from Poly(lactic-co-glycolic acid) Nanoparticles
Source: Pharmaceutics. 2022 Aug 2;14(8):1618. doi: 10.3390/pharmaceutics14081618 (PMC9416746; doi:10.3390/pharmaceutics14081618)
Supplement: Supplementary file 1 [file pharmaceutics-14-01618-s001.zip]

Archive with 1 entries (1 files):
- pharmaceutics-1787070-supplementary.pdf
